# Supplementary material for: Proprotein Convertase Subtilisin/Kexin Type 9 (PCSK9) Inhibitor Therapy Reduces the Level of DNA Damage in Patients with Heterozygous Familial Hypercholesterolemia
Source: Int J Mol Sci. 2025 Oct 29;26(21):10529. doi: 10.3390/ijms262110529 (PMC12607971; doi:10.3390/ijms262110529)
Supplement: Supplementary file 1 [file ijms-26-10529-s001.zip]

Archive with 1 entries (1 files):
- ijms-3895369-supplementary.xlsx
