# Supplementary material for: Proprotein Convertase Subtilisin/Kexin Type 9 (PCSK9) Inhibitor Therapy Reduces the Level of DNA Damage in Patients with Heterozygous Familial Hypercholesterolemia
Source: Int J Mol Sci. 2025 Oct 29;26(21):10529. doi: 10.3390/ijms262110529 (PMC12607971; doi:10.3390/ijms262110529)
Supplement: Supplementary file 1 [file ijms-26-10529-s001.zip › ijms-3895369-supplementary.xlsx]

## Sheet: Arkusz1
HeFH
Age	SSBs DBSs	TCH	HDL	non-HDL	LDL	TG	Lp(a)	PCSK9
54	10.54	303	64.1	239	219	96	23	778
57	25.9	201	78.7	123	109	68	9.2	95.2
58	3.49	384	39.8	344	246	489	281.4	149.6
67	9.52	242	40.9	73	180	109	104	763.4
58	18.07	179	58	121	109	90	490	245.8
73	15.7	230	42.9	187	228	214	48.3	771
40	7.89	153	42.2	111	107	85	245	173
54	5.53	152	62.7	89	61	140	106.1	248
72	5.51	184	82.8	102	93	109	219.2	789.4
50	18.44	178	52.3	125	104	106	100.1	788.4
43	7.36	263	54.1	209	192	84	3.3	756.8
77	9.78	270	79.9	190	181	174	134.9	788.8
81	8.25	181	60.8	121	95	126	330.2	788.2
70	10.47	247	64.3	182	148	166	231.4	788.4
30	7.87	214	52.7	161	139	105	318.1	786.6
39	15.37	285	63.1	222	190	160	4.3	786.8
57	11.65	317	47.7	269	248	104	605	330
68	14.81	169	46	123	101	119	572.5	488.2
58	8.01	313	69.6	243	217	115	419.2	716.4
45	6.25	203	52.9	150	105	225	320	501.4
46	36.63	138	62.7	76	60	55	266.1	775.4
73	20.03	139	42.5	97	58	287	10.9	761
48	17.43	170	70.1	100	83	71	342	726.2
81	23.77	220	73.2	147	120	122	474	747.4
67	27.17	277	44.6	232	198	290	6.2	777
47	18.53	253	52.9	200	185	76	16.4	788.4
28	3.6	272	61.8	210	181	146	1.6	773.6
69	6.68	167	39.5	128	113	73	92.4	401
51	10.04	353	47.2	306	292	68	32.1	427
27	12.31	358	54.6	303	263	200	6	762.4
75	7.06	245	39	206	178	141	20	761.6
54	5.63	179	55.8	124	102	109	260.6	736.8
68	5.54	240	57.3	183	155	139	134	778.2
37	5.9	220	61.2	159	129	146	307	751
38	17.2	319	40	279	237	209	3.5	337.8
68	18.28	265	48.3	217	185	217	18.9	787.6
HeFH on PCSK9i
Age	SSBs DBSs	TCH	HDL	non-HDL	LDL	TG	Lp(a)	PCSK9	Evolocumab - 1, Arilocumab - 0
54	6.97	147	61.4	86	70	77	13.4	209.4	1
57	10.26	260	85.8	175	41	78	11.1	8.6	0
58	1.84	173	48.1	125	92	300	173.8	21.6	0
67	7.21	127	53.9	73	52	109	27.3	196.8	0
58	6.33	108	68	40	25	70	238.6	120.2	0
73	5.79	63	32.6	30	23	89	23.9	236	0
40	5.26	125	37.7	86	68	98	136.1	80	1
54	2	105	57	48	31	87	99.7	196	0
72	4.37	107	62.2	45	26	94	157.1	213.4	1
50	4.24	125	45.5	79	51	139	61.1	289.6	0
43	3.25	173	57.5	116	104	60	2.9	212	1
77	10.77	163	73.4	90	71	153	111.4	312.2	0
81	2.76	137	65.6	71	54	104	231.1	310	1
70	2.52	155	69.7	85	60	129	146.1	70.8	1
30	2.88	134	49.8	85	70	75	212	310	1
39	6.13	120	70.1	50	18	85	1	304.6	0
57	4.31	178	63.2	114	89	128	401.9	1.2	0
68	13.23	154	60	94	56	186	455.9	1.6	1
58	7.39	200	65.3	135	114	102	396	184.2	1
45	8.65	114	48.1	66	49	86	306	242.2	0
46	10.61	109	71.5	38	27	51	207.5	258.8	0
73	13.45	107	49	58	31	136	8.9	405	1
48	6.43	118	89.8	28	26	82	257	304.2	0
81	2.81	149	86.8	62	49	65	194.6	110.4	0
67	5.85	142	49.2	93	66	133	4.3	156.2	1
47	2.7	114	54.8	59	40	94	4.9	530.6	1
28	2.2	305	64	241	94	182	2.3	239.6	1
69	2.68	107	53.2	54	39	75	82	1.8	0
51	3.52	114	59.7	54	44	49	15.1	8.2	1
27	4.55	227	67.6	159	138	108	3.4	372.6	1
75	13.02	140	51.6	89	67	106	6.1	431.2	1
54	3.47	90	53	37	27	51	233.7	238.2	0
68	13.28	179	55.2	124	84	198	93.8	302.6	0
37	3.65	116	70.8	45	34	53	174	331.6	0
38	10.06	99	45.3	54	40	71	2	246.6	1
68	11.15	184	51.5	133	88	224	8.3	586	0
Control
Age	SSBs DBSs	TCH	HDL	non-HDL	LDL	TG	Lp(a)	PCSK9
31	1.85	235	84.3	151	139	56	112.4	601.8
31	0.79	185	67.5	117	106	76	7.9	789.4
29	0.52	161	45	116	106	114	193.9	360
33	1.44	190	48.7	141	115	204	11.8	302
40	1.15	197	61.3	135	119	134	11.5	305
51	2.34	231	63.3	168	142	195	292.1	443.8
63	2.15	141	62.1	79	65	87	3.7	307.4
37	2.03	172	43.8	128	95	194	9.9	801.1
48	2.58	226	68.6	158	126	228	3.8	770.5
48	3.43	262	72.7	190	167	82	3.4	450.1
63	1.62	230	66.1	163	140	128	5.2	421.4
49	2.6	201	78.3	123	110	68	3.8	467.8
41	2.24	160	37.9	122	97	179	23.3	39
64	2.35	174	55.2	119	91	144	5.4	65.4
54	2.38	158	44.4	113	89	135	24.1	52
50	1.5	217	66.9	150	134	108	30.3	445
61	1.27	182	48.6	133	103	226	12.4	236.8
26	1.64	143	68.8	74	65	123	4	578.8
54	1.71	248	53.8	195	138	355	3.1	410.2
51	0.97	195	56.2	139	125	83	17.8	564.2
